# Supplementary material for: A Bayesian Shrinkage Approach for AMMI Models
Source: PLoS One. 2015 Jul 9;10(7):e0131414. doi: 10.1371/journal.pone.0131414 (PMC4497624; doi:10.1371/journal.pone.0131414)
Supplement: S1 Dataset — (CSV) [file pone.0131414.s004.csv]

amb	rep	gen	prod
1	1	1	7.9107
1	1	2	6.4057
1	1	3	5.8616
1	1	4	7.7662
1	1	5	3.9583
1	1	6	7.7024
1	1	7	6.6607
1	1	8	5.6999
1	1	9	6.2612
1	1	10	6.3078
1	1	11	8.5357
1	1	12	5.6362
1	1	13	4.9474
1	1	14	5.0112
1	1	15	6.7012
1	1	16	5.6828
1	1	17	6.7245
1	1	18	5.5553
1	1	19	5.0749
1	1	20	6.8862
1	1	21	8.0553
1	1	22	4.1778
1	1	23	7.8641
1	1	24	7.847
1	1	25	6.1166
1	1	26	5.4916
1	1	27	7.1753
1	1	28	5.3937
1	1	29	4.5774
1	1	30	6.1507
1	1	31	6.597
1	1	32	6.0528
1	1	33	7.0137
1	1	34	6.1803
1	1	35	6.8862
1	1	36	6.3542
1	1	37	6.4524
1	1	38	5.347
1	1	39	7.3666
1	1	40	4.9878
1	1	41	5.4916
1	1	42	6.4524
1	1	43	4.4328
1	1	44	4.5137
1	1	45	5.3641
1	1	46	7.0774
1	1	47	5.5895
1	1	48	5.3003
1	1	49	6.8053
1	1	50	5.0112
1	1	51	6.597
1	1	52	7.3666
1	1	53	5.4916
1	1	54	7.847
1	1	55	6.2441
1	2	1	9.0332
1	2	2	6.597
1	2	3	6.2612
1	2	4	8.6166
1	2	5	5.625
1	2	6	6.3078
1	2	7	5.717
1	2	8	4.3053
1	2	9	6.3249
1	2	10	5.3641
1	2	11	9.9303
1	2	12	6.9499
1	2	13	5.5553
1	2	14	7.4474
1	2	15	6.4057
1	2	16	6.1166
1	2	17	5.6828
1	2	18	6.3249
1	2	19	6.2782
1	2	20	5.8912
1	2	21	8.8249
1	2	22	4.7857
1	2	23	5.9424
1	2	24	8.3912
1	2	25	5.3874
1	2	26	6.1974
1	2	27	7.8003
1	2	28	6.5162
1	2	29	4.6987
1	2	30	6.4524
1	2	31	7.0137
1	2	32	6.5332
1	2	33	4.1778
1	2	34	5.9253
1	2	35	5.8616
1	2	36	8.5417
1	2	37	5.0578
1	2	38	6.9499
1	2	39	6.1633
1	2	40	5.4278
1	2	41	4.8837
1	2	42	4.7049
1	2	43	5.0749
1	2	44	5.972
1	2	45	5.972
1	2	46	5.2195
1	2	47	4.5307
1	2	48	5.5087
1	2	49	7.1412
1	2	50	6.1166
1	2	51	6.5162
1	2	52	6.597
1	2	53	4.9474
1	2	54	5.7807
1	2	55	6.0357
1	3	1	5.1557
1	3	2	6.2612
1	3	3	6.4524
1	3	4	8.3678
1	3	5	2.7083
1	3	6	6.5566
1	3	7	6.0357
1	3	8	6.3249
1	3	9	6.3078
1	3	10	6.3078
1	3	11	7.7662
1	3	12	7.0945
1	3	13	6.597
1	3	14	4.9941
1	3	15	7.0945
1	3	16	6.6141
1	3	17	7.222
1	3	18	8.1999
1	3	19	6.0528
1	3	20	7.0307
1	3	21	6.2612
1	3	22	4.4903
1	3	23	6.6778
1	3	24	6.9499
1	3	25	5.2832
1	3	26	6.1803
1	3	27	7.9107
1	3	28	5.8445
1	3	29	4.7857
1	3	30	5.2662
1	3	31	4.5603
1	3	32	5.5087
1	3	33	4.8028
1	3	34	7.3028
1	3	35	6.7757
1	3	36	7.2917
1	3	37	5.6828
1	3	38	5.2832
1	3	39	6.8691
1	3	40	5.5257
1	3	41	6.1166
1	3	42	7.3666
1	3	43	5.8616
1	3	44	4.5074
1	3	45	6.3078
1	3	46	7.4303
1	3	47	5.6532
1	3	48	6.3249
1	3	49	6.2037
1	3	50	6.597
1	3	51	7.0307
1	3	52	7.0774
1	3	53	5.2195
1	3	54	6.4524
1	3	55	5.0578
2	4	1	5.1983
2	4	2	5.1545
2	4	3	4.5321
2	4	4	4.4682
2	4	5	3.5327
2	4	6	4.5998
2	4	7	3.4628
2	4	8	3.84
2	4	9	3.3791
2	4	10	5.8347
2	4	11	5.9582
2	4	12	3.6344
2	4	13	3.8598
2	4	14	4.6178
2	4	15	4.3604
2	4	16	5.1046
2	4	17	3.3032
2	4	18	5.1085
2	4	19	3.8339
2	4	20	5.2941
2	4	21	4.9469
2	4	22	4.3166
2	4	23	5.9203
2	4	24	5.725
2	4	25	4.4842
2	4	26	4.3046
2	4	27	5.3479
2	4	28	3.7162
2	4	29	4.2051
2	4	30	3.8119
2	4	31	4.5181
2	4	32	3.8857
2	4	33	3.792
2	4	34	4.7993
2	4	35	5.1625
2	4	36	4.9709
2	4	37	3.0499
2	4	38	4.0891
2	4	39	3.6184
2	4	40	4.4842
2	4	41	4.5679
2	4	42	4.1391
2	4	43	4.4104
2	4	44	4.0254
2	4	45	4.3506
2	4	46	4.7834
2	4	47	3.6404
2	4	48	5.2643
2	4	49	4.6838
2	4	50	3.6165
2	4	51	4.3009
2	4	52	4.0116
2	4	53	4.4803
2	4	54	3.77
2	4	55	4.3288
2	5	1	4.5281
2	5	2	5.352
2	5	3	4.6679
2	5	4	4.3127
2	5	5	2.8047
2	5	6	5.2883
2	5	7	5.4818
2	5	8	4.195
2	5	9	3.2195
2	5	10	4.9749
2	5	11	5.4538
2	5	12	4.6758
2	5	13	4.9712
2	5	14	4.5341
2	5	15	4.2311
2	5	16	3.838
2	5	17	4.4325
2	5	18	4.4785
2	5	19	4.5402
2	5	20	4.8492
2	5	21	4.3305
2	5	22	3.8021
2	5	23	5.7808
2	5	24	4.5521
2	5	25	4.7476
2	5	26	4.2867
2	5	27	5.0209
2	5	28	4.8592
2	5	29	3.9996
2	5	30	5.1007
2	5	31	4.4005
2	5	32	5.1364
2	5	33	5.1465
2	5	34	6.7024
2	5	35	5.1507
2	5	36	5.1146
2	5	37	4.5639
2	5	38	3.796
2	5	39	4.6439
2	5	40	4.2868
2	5	41	5.2262
2	5	42	4.1353
2	5	43	4.219
2	5	44	3.8898
2	5	45	4.6819
2	5	46	5.4039
2	5	47	4.9669
2	5	48	4.61
2	5	49	6.1458
2	5	50	3.2635
2	5	51	4.604
2	5	52	4.7835
2	5	53	4.8095
2	5	54	5.017
2	5	55	5.2022
2	6	1	5.0308
2	6	2	4.5801
2	6	3	4.9153
2	6	4	3.6863
2	6	5	3.1537
2	6	6	5.4397
2	6	7	4.7376
2	6	8	4.7256
2	6	9	4.0814
2	6	10	4.0097
2	6	11	5.5973
2	6	12	4.7914
2	6	13	4.6219
2	6	14	3.3132
2	6	15	5.0349
2	6	16	4.8412
2	6	17	5.1145
2	6	18	5.4517
2	6	19	3.7103
2	6	20	4.3069
2	6	21	5.2662
2	6	22	4.7017
2	6	23	5.2704
2	6	24	5.6691
2	6	25	4.9531
2	6	26	4.3326
2	6	27	5.4097
2	6	28	4.542
2	6	29	3.5668
2	6	30	3.8839
2	6	31	4.947
2	6	32	4.6778
2	6	33	5.5414
2	6	34	4.4981
2	6	35	4.7556
2	6	36	5.8028
2	6	37	3.6704
2	6	38	3.072
2	6	39	3.6325
2	6	40	4.0454
2	6	41	4.927
2	6	42	4.5302
2	6	43	3.8619
2	6	44	4.2368
2	6	45	3.5587
2	6	46	5.0766
2	6	47	4.2987
2	6	48	4.7038
2	6	49	6.5667
2	6	50	3.7461
2	6	51	5.4496
2	6	52	3.9318
2	6	53	3.3872
2	6	54	4.0912
2	6	55	5.0448
3	7	1	6.5
3	7	2	5.6475
3	7	3	4.8
3	7	4	6.405
3	7	5	5.5743
3	7	6	6.5013
3	7	7	5.3665
3	7	8	5.3588
3	7	9	5.2419
3	7	10	6.0059
3	7	11	5.1864
3	7	12	5.0388
3	7	13	4.3269
3	7	14	5.2813
3	7	15	4.7874
3	7	16	4.4872
3	7	17	6.5349
3	7	18	4.5623
3	7	19	3.8118
3	7	20	5.4456
3	7	21	5.7684
3	7	22	4.722
3	7	23	5.0522
3	7	24	4.4236
3	7	25	6.8717
3	7	26	6.5635
3	7	27	5.1116
3	7	28	6.1
3	7	29	4.1
3	7	30	5.4322
3	7	31	5.3591
3	7	32	4.3266
3	7	33	4.9466
3	7	34	5.9855
3	7	35	4.43
3	7	36	6.2744
3	7	37	5
3	7	38	5.8
3	7	39	6.0322
3	7	40	3.6316
3	7	41	4.7291
3	7	42	5.2095
3	7	43	5.15
3	7	44	4.6828
3	7	45	4.6
3	7	46	5.7
3	7	47	4.6
3	7	48	6
3	7	49	4.5315
3	7	50	3.8
3	7	51	4.15
3	7	52	3.5457
3	7	53	4.8
3	7	54	5.1563
3	7	55	4.7868
3	8	1	6.4209
3	8	2	5.3931
3	8	3	5.4
3	8	4	5.7153
3	8	5	5.7292
3	8	6	6.9863
3	8	7	6.2481
3	8	8	7.047
3	8	9	6.4
3	8	10	5.5594
3	8	11	5.9
3	8	12	5.1858
3	8	13	3.1457
3	8	14	5.0676
3	8	15	5.2254
3	8	16	5.6647
3	8	17	5.5959
3	8	18	4.8
3	8	19	3.8355
3	8	20	5.4788
3	8	21	5.042
3	8	22	5.2481
3	8	23	5.5849
3	8	24	5.3416
3	8	25	5.0842
3	8	26	4.0147
3	8	27	5.7899
3	8	28	5.5
3	8	29	3.9
3	8	30	4.4938
3	8	31	5.9825
3	8	32	5.9
3	8	33	4.4313
3	8	34	4.6
3	8	35	4.4414
3	8	36	5.1136
3	8	37	4.3192
3	8	38	5.3873
3	8	39	5.9012
3	8	40	3.3
3	8	41	4.6255
3	8	42	3.7354
3	8	43	5.8671
3	8	44	4.9
3	8	45	5.4
3	8	46	6.2731
3	8	47	5.036
3	8	48	5.2813
3	8	49	5.2932
3	8	50	4.048
3	8	51	5.2
3	8	52	5.1475
3	8	53	4.3033
3	8	54	5.8063
3	8	55	5.6757
3	9	1	7.5809
3	9	2	5.6269
3	9	3	6.1327
3	9	4	5.3828
3	9	5	4.3
3	9	6	5.4452
3	9	7	6.2212
3	9	8	6.0897
3	9	9	5.1128
3	9	10	6.2791
3	9	11	5.6681
3	9	12	4.1314
3	9	13	3.3958
3	9	14	5.1
3	9	15	5.7115
3	9	16	4.4211
3	9	17	4.7195
3	9	18	4.4422
3	9	19	3.5045
3	9	20	3.6799
3	9	21	6.3114
3	9	22	4.3584
3	9	23	4.6958
3	9	24	6.7342
3	9	25	5.263
3	9	26	4.3829
3	9	27	4.4734
3	9	28	5.5874
3	9	29	5.231
3	9	30	5.4752
3	9	31	5.7476
3	9	32	4.775
3	9	33	5.2521
3	9	34	5.3954
3	9	35	4.6191
3	9	36	5.5849
3	9	37	4.2
3	9	38	4.0513
3	9	39	5.4706
3	9	40	3.8542
3	9	41	4.844
3	9	42	3.5494
3	9	43	4.7564
3	9	44	5.1546
3	9	45	5.2184
3	9	46	5.197
3	9	47	6.701
3	9	48	4.302
3	9	49	4.9712
3	9	50	4.3891
3	9	51	5.5582
3	9	52	5.5187
3	9	53	4.5224
3	9	54	5.1298
3	9	55	4.898
4	10	1	9.1174
4	10	2	8.3246
4	10	3	3.1713
4	10	4	5.1533
4	10	5	4.5647
4	10	6	5.1533
4	10	7	6.5407
4	10	8	6.5407
4	10	9	4.7569
4	10	10	4.9551
4	10	11	7.1353
4	10	12	5.7479
4	10	13	4.1623
4	10	14	5.5657
4	10	15	6.5507
4	10	16	5.9741
4	10	17	5.3775
4	10	18	6.7449
4	10	19	5.3515
4	10	20	6.9431
4	10	21	5.9581
4	10	22	5.3515
4	10	23	5.5537
4	10	24	4.9551
4	10	25	4.7569
4	10	26	5.3495
4	10	27	5.3655
4	10	28	3.9641
4	10	29	5.9541
4	10	30	7.1353
4	10	31	8.3246
4	10	32	8.717
4	10	33	4.9671
4	10	34	4.7569
4	10	35	6.9471
4	10	36	5.5457
4	10	37	4.7609
4	10	38	4.9551
4	10	39	7.9342
4	10	40	4.3605
4	10	41	7.5277
4	10	42	7.1353
4	10	43	5.3555
4	10	44	5.5657
4	10	45	6.1703
4	10	46	7.1493
4	10	47	6.3505
4	10	48	5.3495
4	10	49	6.7389
4	10	50	5.9461
4	10	51	6.7389
4	10	52	6.3445
4	10	53	4.3645
4	10	54	5.9481
4	10	55	6.3425
4	11	1	7.3335
4	11	2	6.1443
4	11	3	4.3605
4	11	4	6.5407
4	11	5	3.5697
4	11	6	8.721
4	11	7	5.7479
4	11	8	5.9621
4	11	9	6.9371
4	11	10	7.5317
4	11	11	4.5587
4	11	12	6.1443
4	11	13	3.5697
4	11	14	6.5287
4	11	15	7.9301
4	11	16	9.706
4	11	17	7.7259
4	11	18	6.5547
4	11	19	4.5647
4	11	20	6.7349
4	11	21	5.9501
4	11	22	8.3406
4	11	23	7.7339
4	11	24	4.7569
4	11	25	6.7549
4	11	26	6.3705
4	11	27	5.1573
4	11	28	6.3425
4	11	29	3.7639
4	11	30	8.721
4	11	31	6.3425
4	11	32	8.5328
4	11	33	3.5737
4	11	34	5.3595
4	11	35	9.724
4	11	36	7.7379
4	11	37	3.1673
4	11	38	4.3605
4	11	39	5.3535
4	11	40	6.1443
4	11	41	9.1214
4	11	42	5.3515
4	11	43	7.5357
4	11	44	5.5657
4	11	45	4.3645
4	11	46	6.7449
4	11	47	4.9531
4	11	48	5.5517
4	11	49	5.9461
4	11	50	4.1623
4	11	51	8.1264
4	11	52	8.1264
4	11	53	3.1713
4	11	54	7.1473
4	11	55	6.5447
4	12	1	7.5317
4	12	2	6.1443
4	12	3	6.3425
4	12	4	4.1623
4	12	5	5.3515
4	12	6	9.5138
4	12	7	7.5317
4	12	8	6.9351
4	12	9	4.7569
4	12	10	6.1443
4	12	11	8.721
4	12	12	6.1443
4	12	13	4.5567
4	12	14	5.3495
4	12	15	8.719
4	12	16	4.1583
4	12	17	9.704
4	12	18	6.5387
4	12	19	5.9461
4	12	20	7.5297
4	12	21	6.5387
4	12	22	9.5338
4	12	23	3.5637
4	12	24	6.7389
4	12	25	6.5467
4	12	26	7.3315
4	12	27	4.1703
4	12	28	7.7299
4	12	29	4.9571
4	12	30	6.9371
4	12	31	5.9461
4	12	32	8.3246
4	12	33	6.7329
4	12	34	6.7469
4	12	35	7.7439
4	12	36	6.7449
4	12	37	4.9791
4	12	38	6.7389
4	12	39	5.3475
4	12	40	7.5317
4	12	41	5.7499
4	12	42	4.1623
4	12	43	5.1593
4	12	44	8.5288
4	12	45	5.9461
4	12	46	8.1244
4	12	47	6.5407
4	12	48	7.3395
4	12	49	5.9461
4	12	50	7.9282
4	12	51	5.9461
4	12	52	5.5757
4	12	53	7.5357
4	12	54	6.1523
4	12	55	7.3355
5	13	1	7.8224
5	13	2	11.241
5	13	3	8.2492
5	13	4	9.2333
5	13	5	7.0303
5	13	6	9.6327
5	13	7	9.2843
5	13	8	7.2615
5	13	9	9.508
5	13	10	7.9406
5	13	11	9.2147
5	13	12	7.3146
5	13	13	6.7289
5	13	14	8.6467
5	13	15	9.5692
5	13	16	7.5954
5	13	17	7.6414
5	13	18	9.8222
5	13	19	6.1021
5	13	20	7.3007
5	13	21	7.0046
5	13	22	9.4516
5	13	23	9.2318
5	13	24	8.0208
5	13	25	9.2731
5	13	26	8.5465
5	13	27	7.9716
5	13	28	6.9229
5	13	29	4.6198
5	13	30	6.2688
5	13	31	6.1813
5	13	32	7.6244
5	13	33	7.4912
5	13	34	8.438
5	13	35	7.5101
5	13	36	8.8379
5	13	37	7.7888
5	13	38	7.0558
5	13	39	8.6779
5	13	40	4.8613
5	13	41	7.2966
5	13	42	8.1487
5	13	43	6.7425
5	13	44	8.318
5	13	45	6.8866
5	13	46	8.8522
5	13	47	7.6801
5	13	48	8.8522
5	13	49	9.3558
5	13	50	5.0805
5	13	51	7.623
5	13	52	6.8173
5	13	53	7.3827
5	13	54	7.4071
5	13	55	6.6782
5	14	1	7.3921
5	14	2	10.9118
5	14	3	7.873
5	14	4	9.9057
5	14	5	7.7795
5	14	6	8.9746
5	14	7	8.049
5	14	8	6.8433
5	14	9	9.7859
5	14	10	8.3078
5	14	11	10.0449
5	14	12	8.5362
5	14	13	5.8011
5	14	14	7.4872
5	14	15	9.2707
5	14	16	7.6966
5	14	17	6.8536
5	14	18	8.0781
5	14	19	5.4325
5	14	20	8.4466
5	14	21	9.6595
5	14	22	8.7094
5	14	23	10.4671
5	14	24	8.9314
5	14	25	7.178
5	14	26	8.2782
5	14	27	8.0113
5	14	28	6.2007
5	14	29	6.9533
5	14	30	9.3529
5	14	31	5.3315
5	14	32	8.3981
5	14	33	6.6185
5	14	34	7.3207
5	14	35	6.0971
5	14	36	8.3167
5	14	37	7.8193
5	14	38	6.4275
5	14	39	8.2086
5	14	40	4.0745
5	14	41	9.4264
5	14	42	9.7236
5	14	43	8.7305
5	14	44	8.3477
5	14	45	8.1987
5	14	46	8.9224
5	14	47	8.2569
5	14	48	8.0986
5	14	49	8.069
5	14	50	9.9497
5	14	51	8.0284
5	14	52	7.5743
5	14	53	8.6897
5	14	54	8.7396
5	14	55	8.418
5	15	1	8.6283
5	15	2	11.7763
5	15	3	6.3613
5	15	4	8.8979
5	15	5	7.9832
5	15	6	10.0734
5	15	7	9.8798
5	15	8	8.6494
5	15	9	9.4464
5	15	10	8.4782
5	15	11	9.3216
5	15	12	7.2123
5	15	13	5.0513
5	15	14	8.9272
5	15	15	9.4323
5	15	16	8.7397
5	15	17	9.2619
5	15	18	8.4674
5	15	19	2.3481
5	15	20	9.6843
5	15	21	10.3718
5	15	22	9.5502
5	15	23	9.8023
5	15	24	10.0904
5	15	25	9.1714
5	15	26	9.389
5	15	27	8.3578
5	15	28	7.9509
5	15	29	7.3738
5	15	30	8.0407
5	15	31	7.3957
5	15	32	7.267
5	15	33	8.6542
5	15	34	7.5401
5	15	35	7.5419
5	15	36	8.368
5	15	37	6.2731
5	15	38	7.6054
5	15	39	8.7098
5	15	40	3.5065
5	15	41	9.2017
5	15	42	8.0684
5	15	43	8.7507
5	15	44	7.8792
5	15	45	8.0172
5	15	46	8.8261
5	15	47	9.9201
5	15	48	9.7209
5	15	49	8.773
5	15	50	6.5497
5	15	51	9.4315
5	15	52	7.0698
5	15	53	6.7892
5	15	54	8.0484
5	15	55	8.2974
6	16	1	11.7067
6	16	2	14.5208
6	16	3	9.6806
6	16	4	14.6487
6	16	5	12.2772
6	16	6	15.3088
6	16	7	13.5078
6	16	8	11.5417
6	16	9	15.3088
6	16	10	13.5537
6	16	11	13.793
6	16	12	15.1591
6	16	13	10.5811
6	16	14	14.1832
6	16	15	13.958
6	16	16	10.1308
6	16	17	14.5733
6	16	18	13.2826
6	16	19	8.8401
6	16	20	13.0575
6	16	21	11.9319
6	16	22	11.4816
6	16	23	15.5339
6	16	24	15.5339
6	16	25	14.8585
6	16	26	13.5679
6	16	27	16.6596
6	16	28	13.0575
6	16	29	10.356
6	16	30	15.8793
6	16	31	18.4606
6	16	32	12.6072
6	16	33	14.5208
6	16	34	12.8324
6	16	35	9.6806
6	16	36	14.6487
6	16	37	12.6072
6	16	38	13.9132
6	16	39	15.5339
6	16	40	10.5811
6	16	41	13.5078
6	16	42	13.5078
6	16	43	13.2826
6	16	44	13.4182
6	16	45	12.157
6	16	46	16.2093
6	16	47	15.5339
6	16	48	10.8062
6	16	49	15.0837
6	16	50	13.5078
6	16	51	14.4083
6	16	52	15.7591
6	16	53	12.3821
6	16	54	15.5339
6	16	55	12.8324
6	17	1	13.958
6	17	2	17.1098
6	17	3	13.0575
6	17	4	12.7723
6	17	5	11.4368
6	17	6	17.335
6	17	7	14.6334
6	17	8	14.5285
6	17	9	13.2826
6	17	10	13.5679
6	17	11	13.4477
6	17	12	13.4477
6	17	13	9.9057
6	17	14	12.6072
6	17	15	14.6334
6	17	16	12.3821
6	17	17	12.7275
6	17	18	12.157
6	17	19	11.3614
6	17	20	13.0575
6	17	21	16.2093
6	17	22	12.3821
6	17	23	12.6072
6	17	24	15.7591
6	17	25	14.8585
6	17	26	12.487
6	17	27	13.958
6	17	28	13.5078
6	17	29	11.9319
6	17	30	13.463
6	17	31	12.6072
6	17	32	14.6334
6	17	33	11.0313
6	17	34	13.7329
6	17	35	6.5288
6	17	36	13.4477
6	17	37	12.157
6	17	38	12.3821
6	17	39	15.5339
6	17	40	12.3821
6	17	41	14.1832
6	17	42	14.1985
6	17	43	10.356
6	17	44	12.5471
6	17	45	12.6072
6	17	46	15.0837
6	17	47	15.3241
6	17	48	13.5078
6	17	49	12.3821
6	17	50	12.8324
6	17	51	13.958
6	17	52	13.5078
6	17	53	13.2826
6	17	54	13.7329
6	17	55	12.8324
6	18	1	11.9319
6	18	2	15.3088
6	18	3	13.0575
6	18	4	13.5078
6	18	5	11.5417
6	18	6	13.2826
6	18	7	12.157
6	18	8	12.3821
6	18	9	14.4083
6	18	10	16.1492
6	18	11	10.4161
6	18	12	13.0127
6	18	13	9.2303
6	18	14	12.3821
6	18	15	12.157
6	18	16	13.0575
6	18	17	12.7723
6	18	18	12.8324
6	18	19	9.7713
6	18	20	13.5078
6	18	21	13.7329
6	18	22	14.8585
6	18	23	12.3821
6	18	24	12.8324
6	18	25	12.6072
6	18	26	15.9394
6	18	27	16.2093
6	18	28	11.0313
6	18	29	11.2565
6	18	30	13.463
6	18	31	12.3821
6	18	32	12.157
6	18	33	9.4554
6	18	34	12.3821
6	18	35	8.78
6	18	36	12.2619
6	18	37	10.8062
6	18	38	11.5417
6	18	39	12.8324
6	18	40	11.4816
6	18	41	13.7329
6	18	42	14.1832
6	18	43	11.2565
6	18	44	12.2324
6	18	45	13.5078
6	18	46	15.3088
6	18	47	14.4083
6	18	48	12.157
6	18	49	15.5339
6	18	50	15.5339
6	18	51	13.0575
6	18	52	13.5078
6	18	53	11.9319
6	18	54	13.7329
6	18	55	14.1832
7	19	1	7.7554
7	19	2	6.2669
7	19	3	8.3558
7	19	4	10.318
7	19	5	7.2987
7	19	6	10.1742
7	19	7	10.6479
7	19	8	7.0704
7	19	9	8.2713
7	19	10	8.0007
7	19	11	8.7872
7	19	12	8.3558
7	19	13	8.3558
7	19	14	9.9881
7	19	15	9.0578
7	19	16	7.1127
7	19	17	7.0704
7	19	18	5.768
7	19	19	8.3558
7	19	20	9.3284
7	19	21	9.8443
7	19	22	7.7806
7	19	23	8.1445
7	19	24	9.8613
7	19	25	7.0704
7	19	26	8.728
7	19	27	7.6708
7	19	28	10.2335
7	19	29	8.3728
7	19	30	9.5315
7	19	31	10.0474
7	19	32	8.5166
7	19	33	9.0578
7	19	34	10.1319
7	19	35	9.6413
7	19	36	8.5589
7	19	37	8.043
7	19	38	8.8718
7	19	39	8.229
7	19	40	8.745
7	19	41	8.4574
7	19	42	10.1319
7	19	43	8.745
7	19	44	9.8021
7	19	45	10.4195
7	19	46	10.6479
7	19	47	7.6116
7	19	48	8.1698
7	19	49	8.6857
7	19	50	8.0852
7	19	51	8.1275
7	19	52	8.4574
7	19	53	7.4848
7	19	54	7.8992
7	19	55	6.656
7	20	1	7.2142
7	20	2	7.5271
7	20	3	11.1045
7	20	4	12.1364
7	20	5	8.229
7	20	6	9.7598
7	20	7	11.2483
7	20	8	9.5737
7	20	9	9.6753
7	20	10	8.8295
7	20	11	8.9733
7	20	12	10.9777
7	20	13	7.4678
7	20	14	9.3877
7	20	15	9.9881
7	20	16	8.4574
7	20	17	6.5545
7	20	18	10.1742
7	20	19	7.7554
7	20	20	9.616
7	20	21	11.7642
7	20	22	8.8295
7	20	23	9.0578
7	20	24	9.616
7	20	25	5.5226
7	20	26	8.5166
7	20	27	8.2713
7	20	28	7.8992
7	20	29	5.9963
7	20	30	8.6857
7	20	31	8.1868
7	20	32	7.341
7	20	33	8.7872
7	20	34	9.7175
7	20	35	6.3261
7	20	36	6.9266
7	20	37	8.1445
7	20	38	8.7872
7	20	39	9.5315
7	20	40	8.8295
7	20	41	9.5315
7	20	42	9.2439
7	20	43	5.954
7	20	44	8.8295
7	20	45	9.9459
7	20	46	8.1868
7	20	47	7.6708
7	20	48	8.7872
7	20	49	8.8295
7	20	50	7.6286
7	20	51	8.2713
7	20	52	11.02
7	20	53	8.2713
7	20	54	8.4574
7	20	55	6.5545
7	21	1	10.9777
7	21	2	7.4848
7	21	3	10.5293
7	21	4	11.5359
7	21	5	8.4574
7	21	6	11.7472
7	21	7	11.3921
7	21	8	8.1022
7	21	9	9.1171
7	21	10	11.4344
7	21	11	9.2439
7	21	12	8.5842
7	21	13	7.341
7	21	14	9.9881
7	21	15	9.9459
7	21	16	9.3032
7	21	17	10.0474
7	21	18	9.4892
7	21	19	9.1001
7	21	20	11.3921
7	21	21	11.189
7	21	22	9.5315
7	21	23	9.1001
7	21	24	11.5359
7	21	25	7.8992
7	21	26	8.3136
7	21	27	9.0156
7	21	28	9.1171
7	21	29	8.0852
7	21	30	9.4299
7	21	31	10.0897
7	21	32	8.8718
7	21	33	8.6434
7	21	34	9.9036
7	21	35	10.7154
7	21	36	10.9777
7	21	37	8.6012
7	21	38	8.1698
7	21	39	9.1001
7	21	40	8.4996
7	21	41	9.3454
7	21	42	9.3454
7	21	43	8.4151
7	21	44	8.4574
7	21	45	10.4618
7	21	46	9.1594
7	21	47	7.7976
7	21	48	9.616
7	21	49	9.1171
7	21	50	7.6708
7	21	51	8.5842
7	21	52	11.2906
7	21	53	7.8146
7	21	54	8.931
7	21	55	8.4151
8	22	1	9.3163
8	22	2	6.93
8	22	3	9.4802
8	22	4	8.7573
8	22	5	8.9324
8	22	6	9.6081
8	22	7	8.9437
8	22	8	10.0616
8	22	9	11.0516
8	22	10	9.8753
8	22	11	8.5598
8	22	12	10.4343
8	22	13	7.5114
8	22	14	10.0616
8	22	15	7.5002
8	22	16	7.2667
8	22	17	8.1984
8	22	18	7.0804
8	22	19	5.6953
8	22	20	6.4293
8	22	21	8.3622
8	22	22	8.6877
8	22	23	8.3038
8	22	24	9.8057
8	22	25	8.571
8	22	26	8.6765
8	22	27	10.2255
8	22	28	8.9437
8	22	29	8.1871
8	22	30	8.6877
8	22	31	8.7573
8	22	32	6.8941
8	22	33	9.689
8	22	34	7.0804
8	22	35	9.8999
8	22	36	5.6503
8	22	37	6.4764
8	22	38	6.8941
8	22	39	7.7561
8	22	40	7.8032
8	22	41	9.689
8	22	42	9.689
8	22	43	8.6877
8	22	44	10.0616
8	22	45	9.9337
8	22	46	10.248
8	22	47	7.022
8	22	48	9.689
8	22	49	9.689
8	22	50	8.9437
8	22	51	7.4531
8	22	52	8.1871
8	22	53	8.6181
8	22	54	7.536
8	22	55	5.0779
8	23	1	10.9933
8	23	2	6.9637
8	23	3	6.8941
8	23	4	10.6206
8	23	5	8.4318
8	23	6	8.2096
8	23	7	8.9437
8	23	8	8.3847
8	23	9	10.5622
8	23	10	10.4343
8	23	11	10.1783
8	23	12	11.1796
8	23	13	7.1275
8	23	14	11.1796
8	23	15	7.8728
8	23	16	8.3847
8	23	17	10.8069
8	23	18	8.7573
8	23	19	7.7673
8	23	20	8.1759
8	23	21	9.689
8	23	22	7.2555
8	23	23	8.6877
8	23	24	8.2455
8	23	25	7.8032
8	23	26	8.2096
8	23	27	10.2367
8	23	28	9.3163
8	23	29	7.3026
8	23	30	8.0704
8	23	31	9.3163
8	23	32	10.6206
8	23	33	8.012
8	23	34	8.012
8	23	35	8.9212
8	23	36	6.3463
8	23	37	7.278
8	23	38	10.0616
8	23	39	10.1783
8	23	40	7.2442
8	23	41	8.4677
8	23	42	9.13
8	23	43	6.1263
8	23	44	7.8257
8	23	45	8.6765
8	23	46	10.2838
8	23	47	10.3063
8	23	48	8.6765
8	23	49	10.8069
8	23	50	7.8257
8	23	51	8.1984
8	23	52	7.6977
8	23	53	8.8741
8	23	54	6.674
8	23	55	9.0716
8	24	1	10.0616
8	24	2	12.4501
8	24	3	9.6777
8	24	4	12.1112
8	24	5	8.3734
8	24	6	9.0133
8	24	7	7.6394
8	24	8	8.3847
8	24	9	8.1288
8	24	10	10.248
8	24	11	9.5026
8	24	12	8.571
8	24	13	9.2467
8	24	14	6.5214
8	24	15	10.6206
8	24	16	7.6394
8	24	17	11.1796
8	24	18	8.1984
8	24	19	8.1175
8	24	20	7.3139
8	24	21	10.3288
8	24	22	8.9324
8	24	23	9.433
8	24	24	8.1984
8	24	25	11.1458
8	24	26	7.1275
8	24	27	10.4118
8	24	28	8.9437
8	24	29	5.4731
8	24	30	9.8865
8	24	31	8.571
8	24	32	6.8941
8	24	33	7.6394
8	24	34	10.6206
8	24	35	8.8045
8	24	36	8.8382
8	24	37	7.7336
8	24	38	6.7078
8	24	39	11.2963
8	24	40	7.7673
8	24	41	7.8953
8	24	42	8.012
8	24	43	9.0379
8	24	44	8.571
8	24	45	7.5339
8	24	46	9.3634
8	24	47	9.4914
8	24	48	7.8841
8	24	49	8.9437
8	24	50	8.7573
8	24	51	10.4343
8	24	52	7.1971
8	24	53	8.1871
8	24	54	8.1871
8	24	55	6.9637
9	25	1	12.0293
9	25	2	9.9473
9	25	3	8.7907
9	25	4	8.7907
9	25	5	9.2533
9	25	6	13.4173
9	25	7	13.4173
9	25	8	11.3353
9	25	9	5.7833
9	25	10	6.4756
9	25	11	9.9524
9	25	12	8.7907
9	25	13	9.022
9	25	14	10.2943
9	25	15	10.6413
9	25	16	7.4027
9	25	17	10.1787
9	25	18	9.022
9	25	19	6.4824
9	25	20	6.2511
9	25	21	7.634
9	25	22	9.2533
9	25	23	11.3353
9	25	24	8.9131
9	25	25	10.2892
9	25	26	7.5183
9	25	27	8.5458
9	25	28	8.9063
9	25	29	9.022
9	25	30	5.552
9	25	31	5.0893
9	25	32	9.716
9	25	33	10.1719
9	25	34	9.6003
9	25	35	8.5475
9	25	36	9.9473
9	25	37	7.8653
9	25	38	7.7344
9	25	39	12.0293
9	25	40	7.1764
9	25	41	9.2533
9	25	42	10.41
9	25	43	8.9165
9	25	44	8.7924
9	25	45	8.4352
9	25	46	11.1074
9	25	47	6.94
9	25	48	7.981
9	25	49	9.022
9	25	50	7.8653
9	25	51	11.2197
9	25	52	7.287
9	25	53	7.1713
9	25	54	7.0574
9	25	55	7.5183
9	26	1	8.9063
9	26	2	11.5667
9	26	3	8.3246
9	26	4	10.1787
9	26	5	7.981
9	26	6	11.5667
9	26	7	9.8317
9	26	8	11.5667
9	26	9	5.7833
9	26	10	9.1411
9	26	11	9.4813
9	26	12	10.41
9	26	13	8.5593
9	26	14	8.675
9	26	15	8.7907
9	26	16	9.1377
9	26	17	7.8653
9	26	18	11.104
9	26	19	6.479
9	26	20	10.4083
9	26	21	5.7833
9	26	22	5.7833
9	26	23	9.2533
9	26	24	9.5952
9	26	25	7.3908
9	26	26	9.022
9	26	27	8.5509
9	26	28	7.5183
9	26	29	4.6267
9	26	30	9.2533
9	26	31	9.716
9	26	32	8.9063
9	26	33	9.0237
9	26	34	6.7087
9	26	35	8.7805
9	26	36	5.552
9	26	37	9.2533
9	26	38	9.483
9	26	39	9.7211
9	26	40	6.4722
9	26	41	7.634
9	26	42	9.022
9	26	43	8.5509
9	26	44	4.2848
9	26	45	7.2853
9	26	46	9.7194
9	26	47	9.716
9	26	48	8.9063
9	26	49	11.5667
9	26	50	9.2533
9	26	51	6.94
9	26	52	10.2943
9	26	53	9.2533
9	26	54	8.5542
9	26	55	9.2533
9	27	1	10.41
9	27	2	9.4847
9	27	3	9.8317
9	27	4	9.022
9	27	5	10.1787
9	27	6	13.4173
9	27	7	9.4847
9	27	8	10.41
9	27	9	9.2533
9	27	10	7.5149
9	27	11	8.7856
9	27	12	8.0967
9	27	13	8.0967
9	27	14	7.4027
9	27	15	9.2533
9	27	16	7.981
9	27	17	11.6823
9	27	18	8.328
9	27	19	4.6182
9	27	20	6.4705
9	27	21	8.0967
9	27	22	6.4773
9	27	23	9.716
9	27	24	10.2875
9	27	25	8.561
9	27	26	9.4847
9	27	27	9.4813
9	27	28	6.0147
9	27	29	6.4773
9	27	30	9.022
9	27	31	9.022
9	27	32	10.2943
9	27	33	6.6985
9	27	34	8.7907
9	27	35	6.6968
9	27	36	8.7907
9	27	37	5.7833
9	27	38	8.0967
9	27	39	9.8266
9	27	40	6.2392
9	27	41	7.4027
9	27	42	6.0147
9	27	43	8.6716
9	27	44	9.2465
9	27	45	9.7126
9	27	46	9.9405
9	27	47	9.2533
9	27	48	11.3353
9	27	49	9.6003
9	27	50	5.0893
9	27	51	6.94
9	27	52	8.5593
9	27	53	9.369
9	27	54	10.3964
9	27	55	9.022
