# Supplementary material for: A Bayesian Shrinkage Approach for AMMI Models
Source: PLoS One. 2015 Jul 9;10(7):e0131414. doi: 10.1371/journal.pone.0131414 (PMC4497624; doi:10.1371/journal.pone.0131414)
Supplement: S1 Text — (R) [file pone.0131414.s005.R]

rm(list=ls(all=TRUE))
setwd("/home/stagen/AnaliseCarlos/shrinkageIQS")

# Packages necessary for program execution
library(MASS)
library(movMF)
library(msm)

####one alteration is necessary in this program for complete block design and
# Data files are with four columns placed in the following order: Environment, 
#blocks, Genotype and Yield.
data<-read.table("dados2.csv",sep=";",h=T)

# Convert to factors: Environment, Repetition, Genotype
x  <- factor(data$amb)
x1 <- factor(data$rep)
z  <- factor(data$gen)

# Create matrix design
x  <- model.matrix(~x -1)  ## design matrix related only environments
x1 <- model.matrix(~x1 -1) ## design matrix related only blocks with environments counfounding
z  <- model.matrix(~z -1)
z1 <- model.matrix(~z*x -1)

# Variable Yield (Response)
y <- data[,4]

###
namb  <- ncol(x)
ngen  <- ncol(z)
nbloc <- ncol(x1)
n     <- nrow(z)
s     <- min(namb,ngen)-1
auva  <- matrix(0,s,1)


### initial statar for variance components

ve  <- 0.5                # initial guess about Residual variance components
va  <- 0.5                #  initial guess aboutEnvironmental variance components
vge <- 0.5                # initial guess about Components of genotypic variance
vl <- matrix(0.5,s,1)     # initial guess about Vector of variance components of the singular values  
A1 <- diag(ngen)*(ve/va)     # Here pedigree can be inserted        
A2 <- diag(ngen*namb)*(vge/va)       


beta  <- ginv(t(x1)%*%x1)%*%t(x1)%*%y 
g     <- ginv(t(z)%*%z+A1)%*%t(z)%*%(y-x1%*%beta)
z1    <- z1[,(ngen+namb+1):ncol(z1)]
ge    <- ginv(t(z1)%*%z1+A2)%*%t(z1)%*%(y-x1%*%beta-z%*%g)
gem   <- matrix(0,ngen,namb)


### Calculate initial the singular vectors
for (j in 1:namb)
{
  if (j==1) gem[,j] <- ge[j:ngen] else gem[,j] <- ge[((j-1)*ngen+1):(ngen*j)] 
}

dec <- svd(gem)

U <- dec$u # initial guess for singular vector G
L <- dec$d # initial guess for singular value
V <- dec$v # initial guess for singular vector E
k <- 1:s
U <- U[,1:s]
L <- L[1:s]
V <- V[,1:s]

##########################################################################################################
# Initial start of singular values 

for (i in 1:s)
{
    z3 <- diag(c(z%*%U[,i]))%*%x%*%V[,i]  ### here the GEI obtained by inner is put on each environment as model 2
  L[i] <- ginv(t(z3)%*%z3)%*%t(z3)%*%(y-x1%*%beta-z%*%g)
  
  if (i==1){
    w1    <- diag(c(x%*%V[,i]))%*%z
    alpha <- t(w1)%*%(y-x1%*%beta-z%*%g)
    Hg    <- cbind(matrix(1,ngen,1),matrix(0,ngen,ngen-i)) 
    Hg[1:(ngen-i),(i+1):ncol(Hg)] <- diag(ngen-i) 
    x.qr <- qr(Hg) # Gram-Schimidt decomposition
    Q    <- qr.Q(x.qr)  
    Q    <- Q[,(i+1):ncol(Q)]
    norm <- sqrt(c(t(alpha)%*%Q%*%t(Q)%*%alpha))
    alphalinha <- (t(Q)%*%alpha)/norm
    U[,i]      <- Q%*%alphalinha
    
    w2   <- diag(c(z%*%U[,i]))%*%x
    ipso <- t(w2)%*%(y-x1%*%beta-z%*%g)
    He   <- cbind(matrix(0,namb,(s)  ) )
    He[1:s,i:ncol(He)] <- diag(s)
    x.qr <- qr(He)
    Q <- qr.Q(x.qr)
    Q <- Q[,i:ncol(Q)]
    norm <- sqrt(c(t(ipso)%*%Q%*%t(Q)%*%ipso))
    ipsolinha <- t(Q)%*%ipso/norm
    V[,i] <- Q%*%ipsolinha
  }
  if(i>1){
    
    w1    <- diag(c(x%*%V[,i]))%*%z
    alpha <- t(w1)%*%(y-x1%*%beta-z%*%g)    
    Hg    <- cbind(matrix(1,ngen,1),U[,k<i],matrix(0,ngen,ngen-i))
    Hg[1:(ngen-i),(i+1):ncol(Hg)] <- diag(ngen-i)
    x.qr  <- qr(Hg)
    Q     <- qr.Q(x.qr)
    norm  <- sqrt(c(t(alpha)%*%Q%*%t(Q)%*%alpha))
    Q     <- Q[,(i+1):ncol(Q)]
    alphalinha <- (t(Q)%*%alpha)/norm
    U[,i]<-Q%*%alphalinha

    w2   <- diag(c(z%*%U[,i]))%*%x
    ipso <- t(w2)%*%(y-x1%*%beta-z%*%g)
    He   <- cbind(V[,k<i],matrix(0,namb,(namb-i+1)))
    He[1:(namb-i+1),i:ncol(He)] <- diag(namb-i+1)
    x.qr <- qr(He)
    Q    <- qr.Q(x.qr)
    norm <- sqrt(c(t(ipso)%*%Q%*%t(Q)%*%ipso))
    Q    <- Q[,i:ncol(Q)]
    ipsolinha <- t(Q)%*%ipso/norm
    V[,i] <- Q%*%ipsolinha
    
  }
}

AMMI <- ((z%*%U)*(x%*%V))%*%L       # Interation Matrix GXE
pred <- x1%*%beta+z%*%g +AMMI       # Predicted value   
ve   <- (t(y-pred)%*%(y-pred))/n    # Residual variance
va   <- (t(g)%*%g)/ngen             # Genotypic variance


##########################################################################################################
###############################Initical MCMC .###############################################
###########################################################################33

niter  <- 10000   # Number of iterations
queima <- 400    # Number of iterations discarded
pulo   <- 20     # Interval jumps between iterations
niter  <- niter*pulo +pulo*(pulo-1)
bu=seq(queima,niter,pulo)

for(iter in 1:niter)
{  
  
  
    ve <- c(ve)
    va <- c(va)
    A1 <- diag(ngen)*(c(ve/va))
    
    beta1   <- ginv(t(x1)%*%x1)%*%t(x1)%*%(y-z%*%g-AMMI)   
    varbeta <- chol(ginv(t(x1)%*%x1)*ve)                   
    beta    <- beta1+t(varbeta)%*%rnorm(nbloc)            # Sampling Multivariate Normal Distribution (Blocks effects)
    
##########################################################################################################
    
    g1   <- ginv(t(z)%*%z+A1)%*%t(z)%*%(y-x1%*%beta-AMMI)  
    varg <- chol(ginv(t(z)%*%z+A1)*ve)                     
    g    <- (g1+t(varg)%*%rnorm(ngen))                   # Sampling Multivariate Normal Distribution (genotype effects)
    
    for (i in 1:s)
    {
      z3   <- diag(c(z%*%U[,i]))%*%x%*%V[,i]  ## to see model 2 inner product use just diag(c(z%*%U[,i]))
      L1   <- as.double(ginv(t(z3)%*%z3+c(ve/vl[i]))%*%t(z3)%*%(y-x1%*%beta-z%*%g))     
      varl <- as.double(sqrt(ginv(t(z3)%*%z3+c(ve/vl[i]))*ve))                          
      
      if (i==1)   ###  To sampling 1st singular value and the first singular vectors
      {
        L[i] <- rtnorm(1,L1,varl, lower=0)   # Sampling Truncated Multivariate Normal Distribution (1st singular value)
        
##########################################################################################################
        ### Amostra o 1ª vetor genotipico   # Sampling the 1st vector genotypic

        w1    <- diag(c(x%*%V[,i]))%*%z
        alpha <- t(w1)%*%(y-x1%*%beta-z%*%g)
        Hg    <- cbind(matrix(1,ngen,1),matrix(0,ngen,ngen-i))
        Hg[1:(ngen-i),(i+1):ncol(Hg)] <- diag(ngen-i)
        x.qr  <- qr(Hg)
        Q     <- qr.Q(x.qr)
        norm  <- sqrt(c(t(alpha)%*%Q%*%t(Q)%*%alpha))
        Q     <- Q[,(i+1):ncol(Q)]
        alphalinha <- (t(Q)%*%alpha)/norm
        mass  <- (L[i]*norm)/ve
        autvg <- rmovMF(1,c(mass*alphalinha))     # Sampling the von Mises-Fisher Distribution
        
        U[,i] <- Q%*%t(autvg)                     # 1st singular vector genotypic
        
##########################################################################################################
        ####    Sampling the 1st environmental vector
          
        w2    <- diag(c(z%*%U[,i]))%*%x
        ipso  <- t(w2)%*%(y-x1%*%beta-z%*%g)
        He    <- cbind(matrix(1,namb,1),matrix(0,namb,(namb-i)))
        He[1:(namb-i),(i+1):ncol(He)] <- diag((namb-i))
        x.qr  <- qr(He)
        Q     <- qr.Q(x.qr)
        Q     <- Q[,(i+1):ncol(Q)]
        norm  <- sqrt(c(t(ipso)%*%Q%*%t(Q)%*%ipso))
        ipsolinha <- t(Q)%*%ipso/norm
        mass  <- (L[i]*norm)/ve
        autve <- rmovMF(1,c(mass*ipsolinha))       # Sampling the von Mises-Fisher Distribution
        V[,i] <- Q%*%t(autve)                      # 1st environmental singular vector
        
      }
      
##########################################################################################################
      # Sampling the ith singular values and ith genotypic and environmental singular vectors. (i> 1)
      
       if (i>1) 
      {          
        
        L[i] <- rtnorm(1,L1,varl, lower=0, upper=L[i-1])       # Sampling Truncated Multivariate Normal Distribution (ith singular values)
                                                               
        
##########################################################################################################
        ### Sampling the ith genotype vector (i> 1)
        
        w1    <- diag(c(x%*%V[,i]))%*%z
        alpha <- t(w1)%*%(y-x1%*%beta-z%*%g)    
        Hg    <- cbind(matrix(1,ngen,1),U[,k<i],matrix(0,ngen,ngen-i))
        Hg[1:(ngen-i),(i+1):ncol(Hg)] <- diag(ngen-i)
        x.qr  <- qr(Hg)
        Q     <- qr.Q(x.qr)
        Q     <- Q[,(i+1):ncol(Q)]
        norm  <- sqrt(c(t(alpha)%*%Q%*%t(Q)%*%alpha))
        alphalinha  <- (t(Q)%*%alpha)/norm
        mass  <- (L[i]*norm)/ve
        autvg <- rmovMF(1,c(mass*alphalinha))          # Sampling von Mises-Fisher Distribution (singular vector genotypic)
        U[,i] <- Q%*%t(autvg)                          # ith singular vector genotypic
        
##########################################################################################################
        ### Sampling the ith environmental vector (i > 1)
     
        w2    <- diag(c(z%*%U[,i]))%*%x
        ipso  <- t(w2)%*%(y-x1%*%beta-z%*%g)
        He    <- cbind(matrix(1,namb,1),V[,k<i],matrix(0,namb,(namb-i)))
        He[1:(namb-i),(i+1):ncol(He)] <- diag(namb-i)
        x.qr  <- qr(He)
        Q     <- qr.Q(x.qr)
        Q     <- Q[,(i+1):ncol(Q)]
        norm  <- sqrt(c(t(ipso)%*%Q%*%t(Q)%*%ipso))
        ipsolinha <- t(Q)%*%ipso/norm
        mass  <- (L[i]*norm)/ve
        
##########################################################################################################        
           #  Sampling von Mises-Fisher Distribution (environmental singular vector)
           #  ith environmental singular vector

        if(i<s)
        {
            autve <- rmovMF(1,c(mass*ipsolinha))     
            V[,i] <- Q%*%t(autve)                     
        
        }
        
        if(i==s) {V[,i] <- Q%*%ipsolinha}          
        
        }
      
##########################################################################################################     
       # Sampling Chi-Square inverted escalating Distribution (variance component of the ith singular value)
     
     ssl   <- (L[i])^2            
     rvge  <- rchisq(1,0.95)   
     vge   <- (ssl/rvge)       
     vl[i] <- vge                    # Componente de variancia do i-esimo valor singular 
                                     # Variance component of the ith singular value
##########################################################################################################
    
    }
    
    AMMI <- ((z%*%U)*(x%*%V))%*%L    # Recovering the Matrix using all components (GxE) - for cross-validation we used eight GE in each iteration
    pred <- x1%*%beta+z%*%g +AMMI
    erro <- t(y-pred)%*%(y-pred)
    ssg  <- t(g)%*%(g)
    rve  <- rchisq(1,(n))            # Sampling chi-square inverted escalating Distribution (residual) 
    ve   <- (erro/rve)               # Residual variance component 
    rva  <- rchisq(1,(ngen))         # Sampling chi-square inverted escalating Distribution  (genotypic) 
    va   <- (ssg/rva)                # Genotypic variance component          
    

  
  print(iter) 

##########################################################################################################
  if (iter>queima){  ### Saving the chains after burning-in
    
    jump_1=sort(unique(iter==bu)) ### sampling in each 20 

    
    if ( (length(jump_1)==2) & (!jump_1[1]) ) 
    {   
    saida1 <- c(g,va,ve)    # Genotypic effect plus variance component
    saida2 <- c(t(U[,1]))		# Genotypic vectors (1-8)
    saida3 <- c(t(U[,2]))
    saida4 <- c(t(U[,3]))
    saida5 <- c(t(U[,4]))
    saida6 <- c(t(U[,5]))
    saida7 <- c(t(U[,6]))
    saida8 <- c(t(U[,7]))
    saida9 <- c(t(U[,8]))
    
    
    saida11 <- c(L)		      # Singular value
    saida23 <- c(vl)	    	# Variance component of singular value
    
    saida12 <- c(t(V[,1]))  # Environmental vector (1-8)
    saida13 <- c(t(V[,2]))
    saida14 <- c(t(V[,3]))
    saida15 <- c(t(V[,4]))
    saida16 <- c(t(V[,5]))
    saida17 <- c(t(V[,6]))
    saida18 <- c(t(V[,7]))
    saida19 <- c(t(V[,8]))
    
    ######################################### Saving in txt format
    
    
    write(t(saida1),file="COM.txt",append=TRUE,ncol=length(saida1))
    
    write(t(saida2),file="U1.txt",append=TRUE,ncol=length(saida2))
    write(t(saida3),file="U2.txt",append=TRUE,ncol=length(saida3))
    write(t(saida4),file="U3.txt",append=TRUE,ncol=length(saida4))
    write(t(saida5),file="U4.txt",append=TRUE,ncol=length(saida5))
    write(t(saida6),file="U5.txt",append=TRUE,ncol=length(saida6))
    write(t(saida7),file="U6.txt",append=TRUE,ncol=length(saida7))
    write(t(saida8),file="U7.txt",append=TRUE,ncol=length(saida8))
    write(t(saida9),file="U8.txt",append=TRUE,ncol=length(saida9))
    
    write(t(saida11),file="L.txt",append=TRUE,ncol=length(saida11))
    write(t(saida23),file="VL.txt",append=TRUE,ncol=length(saida23))
    
    write(t(saida12),file="V1.txt",append=TRUE,ncol=length(saida12))
    write(t(saida13),file="V2.txt",append=TRUE,ncol=length(saida13))
    write(t(saida14),file="V3.txt",append=TRUE,ncol=length(saida14))
    write(t(saida15),file="V4.txt",append=TRUE,ncol=length(saida15))
    write(t(saida16),file="V5.txt",append=TRUE,ncol=length(saida16))
    write(t(saida17),file="V6.txt",append=TRUE,ncol=length(saida17))
    write(t(saida18),file="V7.txt",append=TRUE,ncol=length(saida18))
    write(t(saida19),file="V8.txt",append=TRUE,ncol=length(saida19))
    
  }
  }
}
